# Supplementary material for: Partial Substitution of Meat with Insect (Alphitobius diaperinus) in a Carnivore Diet Changes the Gut Microbiome and Metabolome of Healthy Rats
Source: Foods. 2021 Aug 5;10(8):1814. doi: 10.3390/foods10081814 (PMC8393340; doi:10.3390/foods10081814)
Supplement: Supplementary file 1 [file foods-10-01814-s001.zip]

Archive with 1 entries (1 files):
- foods-1311373-SI.pdf
